# Supplementary material for: Sexual Dimorphism of Skeletal Muscle in a Mouse Model of Breast Cancer: A Functional and Molecular Analysis
Source: Int J Mol Sci. 2023 Jul 19;24(14):11669. doi: 10.3390/ijms241411669 (PMC10380440; doi:10.3390/ijms241411669)
Supplement: Supplementary file 1 [file ijms-24-11669-s001.zip]

Archive with 1 entries (1 files):
- ijms-2501158-supplementary.pdf
